# Supplementary material for: RB1-Negative Retinal Organoids Display Proliferation of Cone Photoreceptors and Loss of Retinal Differentiation
Source: Cancers (Basel). 2022 Apr 26;14(9):2166. doi: 10.3390/cancers14092166 (PMC9105736; doi:10.3390/cancers14092166)
Supplement: Supplementary file 1 [file cancers-14-02166-s001.zip]

Archive with 1 entries (1 files):
- cancers-1655176-supplementary-proof - send to xml - 2.pdf
